# Supplementary material for: Histone Demethylases ELF6 and JMJ13 Antagonistically Regulate Self-Fertility in Arabidopsis
Source: Front Plant Sci. 2021 Feb 12;12:640135. doi: 10.3389/fpls.2021.640135 (PMC7907638; doi:10.3389/fpls.2021.640135)
Supplement: Supplementary file 1 [file Table_1.CSV]

Supplementary Table 1. Predicted phenotypic target genes of ELF6 and JMJ13 with gene IDs
gene_ID	gene_name	predicted_targeting_demethylase	log2(elf6/Col-0)	probability(elf6/Col-0)	log2(jmj13/Col-0)	probability(jmj13/Col-0)
AT1G02820	LEA2	ELF6	-1.80	1.000	-0.52	0.837
AT1G09740	AT1G09740	ELF6	-1.34	0.949	-0.03	0.070
AT1G69530	ATEXPA1	ELF6	-1.26	0.964	0.47	0.979
AT2G29660	AT2G29660	ELF6	-1.07	0.927	0.12	0.405
AT2G37640	EXPA3	ELF6	-1.51	0.997	-0.49	0.905
AT2G40116	PLC6	ELF6	-1.10	0.911	0.26	0.460
AT2G46790	APRR9	ELF6	-1.22	0.858	1.02	0.962
AT3G26445	AT3G26445	ELF6	-1.85	0.903	-0.70	0.356
AT3G27416	AT3G27416	ELF6	-1.50	0.963	-0.46	0.503
AT3G43670	AT3G43670	ELF6	-1.30	0.810	0.47	0.743
AT3G63210	MARD1	ELF6	-1.39	0.971	0.63	0.984
AT4G21930	AT4G21930	ELF6	-1.15	0.876	0.26	0.638
AT4G23030	DTX49	ELF6	-1.50	0.849	-0.24	0.004
AT4G25490	DREB1B	ELF6	-2.76	0.989	0.38	0.812
AT4G28250	EXPB3	ELF6	-1.01	1.000	0.00	0.087
AT4G29140	DTX51	ELF6	-1.10	0.828	0.16	0.460
AT4G37410	CYP81F4	ELF6	-1.66	0.944	-0.16	0.002
AT4G37810	EPFL2	ELF6	-1.07	0.839	0.67	0.949
AT4G39795	FLZ7	ELF6	-2.12	0.971	-1.01	0.756
AT5G05910	AT5G05910	ELF6	-2.30	0.945	0.09	0.184
AT5G55330	AT6	ELF6	-1.05	0.811	0.19	0.473
AT5G57520	ZFP2	ELF6	-3.19	0.920	-1.20	0.401
AT5G62820	AT5G62820	ELF6	-1.33	0.924	-0.06	0.039
AT1G50040	AT1G50040	JMJ13	1.89	0.990	-1.24	0.896
AT1G57990	PUP18	JMJ13	1.80	0.995	-1.94	0.969
AT1G64360	AT1G64360	JMJ13	-0.10	0.053	-3.00	0.927
AT1G72240	AT1G72240	JMJ13	0.37	0.833	-1.77	0.969
AT1G74820	AT1G74820	JMJ13	-1.78	0.926	-5.39	0.996
AT2G03520	UPS4	JMJ13	-0.31	0.185	-2.45	0.926
AT2G17845	AT2G17845	JMJ13	-0.25	0.016	-2.10	0.987
AT2G34600	JAZ7 / TIFY 5B	JMJ13	1.43	0.995	-1.77	0.967
AT2G44578	AT2G44578	JMJ13	-0.14	0.005	-1.94	0.934
AT3G03850	AT3G03850	JMJ13	-0.19	0.005	-2.13	0.921
AT3G15356	LEC	JMJ13	2.24	0.990	-2.24	0.913
AT3G19680	AT3G19680	JMJ13	0.91	0.990	-2.53	0.997
AT3G55870	AT3G55870	JMJ13	0.06	0.209	-1.25	0.806
AT4G18425	DMP4	JMJ13	-2.35	0.969	-3.66	0.983
AT4G30270	XTH24	JMJ13	0.46	0.907	-1.37	0.967
AT5G53250	AGP22	JMJ13	-1.10	0.833	-2.29	0.986
AT5G56540	AGP14	JMJ13	0.25	0.640	-1.17	0.928
AT5G65390	AGP7	JMJ13	0.64	0.957	-1.20	0.941
